# Supplementary material for: A Fraction of Escherichia coli Bacteria Induces an Increase in the Secretion of Extracellular Vesicle Polydispersity in Macrophages: Possible Involvement of Secreted EVs in the Diagnosis of COVID-19 with Bacterial Coinfections
Source: Int J Mol Sci. 2025 Apr 16;26(8):3741. doi: 10.3390/ijms26083741 (PMC12027499; doi:10.3390/ijms26083741)
Supplement: Supplementary file 1 [file ijms-26-03741-s001.zip]

Archive with 1 entries (1 files):
- ijms-3390920-supplementary.pdf
